# Supplementary material for: Model for finding the number of honey bee colonies needed for the optimal foraging process in a specific geographical location
Source: PeerJ. 2021 Sep 17;9:e12178. doi: 10.7717/peerj.12178 (PMC8451444; doi:10.7717/peerj.12178)
Supplement: Supplemental Information 1 — Python scripts developed to describe and run the model [file peerj-09-12178-s001.zip › Optimal Hives Amount in Point - Model/data_file.json]

[
  {
    "x": 552,
    "y": 364,
    "onRoad": false,
    "honey": 7688.84,
    "hives": 51
  },
  {
    "x": 552,
    "y": 364,
    "onRoad": false,
    "honey": 4090.51,
    "hives": 27
  },
  {
    "x": 552,
    "y": 364,
    "onRoad": false,
    "honey": 7688.84,
    "hives": 51
  }
]
