# Supplementary material for: Model for finding the number of honey bee colonies needed for the optimal foraging process in a specific geographical location
Source: PeerJ. 2021 Sep 17;9:e12178. doi: 10.7717/peerj.12178 (PMC8451444; doi:10.7717/peerj.12178)
Supplement: Supplemental Information 1 — Python scripts developed to describe and run the model [file peerj-09-12178-s001.zip › Optimal Hives Amount in Point - Model/parameters.py]

import numpy as np
from shapely.geometry import Point
from shapely import affinity
import randomGenerationFunctions as r

##########################################################################################################
#  ------ FIELDS -------------------------------------------------------------------------------------

polygonArray = [
[(1, 2), (47, 1), (43, 75), (39, 113), (18, 105), (2, 106)],
[(2, 110), (15, 109), (39, 117), (67, 180), (33, 187), (0, 171)],
[(1, 176), (34, 190), (68, 184), (87, 214), (53, 218), (58, 237), (2, 242)],
[(56, 219), (87, 216), (100, 234), (68, 237), (69, 253), (1, 258), (2, 244), (62, 238)],
[(2, 262), (70, 257), (78, 268), (1, 279)],
[(100, 79), (111, 72), (119, 77), (148, 73), (168, 93), (189, 88), (198, 91), (208, 83), (219, 89), (201, 99), (105, 107), (99, 100), (99, 79)],
[(208, 46), (219, 65), (243, 74), (254, 46), (262, 37), (261, 19), (266, 6), (259, 5), (251, 12), (228, 13), (220, 10), (213, 21), (208, 24), (212, 39), (207, 45)],
[(50, 1), (254, 0), (249, 8), (229, 9), (219, 6), (205, 21), (208, 37), (203, 43), (214, 66), (242, 77), (239, 87), (222, 86), (205, 78), (198, 85), (187, 83), (168, 87), (148, 67), (119, 71), (113, 66), (95, 76), (95, 101), (100, 107), (46, 113), (50, 1)],
[(177, 104), (200, 103), (220, 91), (238, 90), (210, 141), (203, 149), (201, 168), (195, 177), (182, 171), (176, 104)],
[(44, 116), (172, 104), (179, 171), (142, 159), (77, 185), (43, 117)],
[(117, 242), (152, 218), (162, 233), (163, 246), (177, 249), (172, 235), (185, 206), (187, 194), (192, 181), (143, 165), (78, 190), (103, 231), (116, 241)],
[(267, 14), (289, 10), (295, 23), (317, 21), (354, 40), (422, 40), (405, 72), (396, 76), (384, 77), (316, 105), (305, 105), (299, 111), (250, 71), (267, 36), (264, 24), (267, 12)],
[(423, 8), (434, 2), (508, 2), (430, 30), (427, 16), (422, 8)],
[(270, 0), (421, 2), (419, 10), (428, 30), (423, 36), (354, 36), (317, 17), (296, 19), (290, 6), (269, 9), (270, 1)],
[(428, 40), (437, 40), (452, 52), (452, 62), (427, 71), (416, 65), (427, 40)],
[(343, 98), (380, 82), (383, 97), (399, 97), (404, 120), (415, 127), (420, 143), (415, 152), (407, 135), (396, 132), (388, 121), (361, 128), (349, 112)],
[(301, 115), (307, 110), (322, 109), (339, 100), (346, 113), (359, 131), (385, 125), (395, 135), (404, 137), (414, 157), (412, 162), (388, 152), (324, 193), (316, 193), (307, 176), (303, 114)],
[(248, 75), (297, 116), (303, 178), (281, 185), (275, 192), (281, 205), (255, 210), (249, 201), (258, 132), (252, 115), (244, 89)],
[(241, 95), (253, 132), (245, 195), (237, 206), (216, 193), (194, 188), (206, 170), (206, 152)],
[(384, 80), (400, 79), (407, 75), (413, 68), (426, 74), (453, 64), (455, 52), (469, 57), (472, 70), (517, 79), (510, 108), (513, 132), (490, 147), (505, 159), (504, 168), (480, 174), (471, 200), (477, 224), (464, 233), (449, 211), (441, 200), (457, 187), (437, 178), (406, 179), (423, 141), (416, 122), (405, 116), (401, 94), (385, 92), (384, 80)],
[(429, 34), (518, 2), (554, 2), (633, 1), (605, 15), (598, 16), (588, 30), (571, 32), (548, 53), (553, 94), (551, 115), (557, 125), (546, 134), (556, 155), (523, 166), (495, 147), (517, 132), (514, 107), (521, 76), (474, 66), (469, 52), (440, 37), (430, 35)],
[(658, 1), (855, 1), (865, 20), (873, 62), (839, 57), (806, 62), (769, 57), (727, 19)],
[(639, 1), (688, 12), (654, 32), (646, 40), (610, 55), (603, 50), (593, 50), (588, 43), (580, 44), (576, 36), (593, 32), (599, 21), (611, 17), (640, 2)],
[(573, 39), (553, 56), (557, 115), (561, 126), (551, 135), (560, 152), (572, 140), (604, 129), (608, 104), (609, 97), (672, 71), (670, 59), (709, 42), (714, 20), (692, 13), (652, 41), (608, 56), (601, 50), (593, 53), (585, 46), (578, 47)],
[(719, 21), (732, 29), (727, 49), (730, 65), (703, 79), (708, 58), (716, 60), (722, 54), (718, 45), (711, 40), (717, 20)],
[(734, 32), (755, 49), (734, 64), (730, 49)],
[(562, 156), (574, 142), (627, 129), (644, 122), (647, 161), (606, 165), (586, 169), (571, 176)],
[(613, 99), (647, 106), (646, 113), (622, 125), (608, 128)],
[(651, 106), (680, 112), (680, 121), (687, 121), (688, 116), (692, 117), (680, 162), (652, 161), (649, 107)],
[(703, 90), (715, 90), (716, 79), (757, 52), (767, 60), (810, 67), (830, 64), (801, 78), (797, 85), (720, 129), (712, 147), (723, 168), (684, 165)],
[(797, 89), (797, 121), (754, 133), (751, 139), (771, 144), (775, 162), (783, 163), (780, 172), (727, 169), (716, 146), (722, 130), (795, 90)],
[(770, 132), (796, 124), (791, 147), (770, 139), (769, 133)],
[(807, 124), (821, 121), (835, 173), (814, 173), (810, 152), (796, 147), (800, 125)],
[(893, 172), (839, 172), (823, 116), (801, 119), (804, 106), (800, 87), (837, 63), (867, 67), (877, 69), (875, 81), (865, 86)],
[(875, 85), (869, 88), (896, 169), (928, 165), (940, 140), (877, 86)],
[(861, 1), (905, 1), (922, 46), (922, 61), (878, 62), (867, 17), (860, 2)],
[(559, 160), (567, 175), (548, 185), (547, 180), (554, 175), (548, 163), (557, 159)],
[(508, 160), (520, 169), (522, 183), (518, 187), (531, 187), (533, 193), (480, 224), (474, 202), (481, 175), (504, 169), (507, 162)],
[(421, 228), (423, 256), (403, 266), (387, 270), (367, 271), (366, 232), (419, 227)],
[(341, 274), (363, 271), (364, 227), (423, 224), (425, 254), (460, 234), (437, 199), (449, 188), (434, 180), (401, 180), (407, 164), (388, 155), (327, 195), (330, 206), (337, 214), (336, 221), (326, 219), (325, 234), (314, 236), (316, 249), (324, 249), (323, 275), (339, 273)],
[(246, 232), (260, 217), (292, 207), (321, 197), (326, 212), (321, 215), (321, 231), (310, 233), (313, 250), (320, 252), (318, 274), (312, 274), (312, 267), (294, 252), (287, 236), (262, 244), (264, 234), (256, 237), (246, 232)],
[(192, 196), (211, 209), (219, 201), (224, 205), (221, 228), (184, 224), (189, 207), (191, 196)],
[(308, 274), (286, 272), (232, 279), (239, 265), (221, 259), (216, 271), (224, 280), (211, 296), (195, 291), (194, 277), (184, 269), (186, 254), (178, 237), (183, 225), (222, 231), (227, 207), (249, 219), (241, 232), (253, 241), (262, 248), (284, 239), (289, 253), (307, 266), (308, 272)],
[(43, 276), (79, 272), (85, 280), (85, 307), (57, 309), (57, 299), (43, 288), (42, 276)],
[(107, 273), (120, 264), (122, 297), (113, 297), (104, 291), (108, 273)],
[(91, 295), (122, 302), (119, 325), (90, 336), (91, 295)],
[(58, 314), (85, 312), (85, 334), (70, 340), (61, 339), (58, 315)],
[(4, 282), (36, 277), (41, 289), (52, 299), (57, 337), (37, 351), (25, 334), (18, 327), (3, 331), (3, 283)],
[(55, 368), (154, 399), (119, 414), (83, 400)],
[(93, 340), (116, 334), (128, 360), (112, 368)],
[(119, 332), (139, 325), (151, 334), (144, 359), (143, 389), (121, 384), (113, 369), (131, 360)],
[(122, 263), (128, 261), (147, 277), (137, 319), (122, 324), (126, 296)],
[(2, 342), (17, 360), (49, 369), (74, 396), (110, 415), (68, 415), (44, 406), (27, 384), (2, 374)],
[(349, 280), (394, 276), (398, 302), (389, 306), (390, 323), (354, 331)],
[(574, 178), (598, 172), (614, 169), (639, 166), (648, 167), (650, 231), (676, 248), (680, 281), (643, 286), (602, 264), (603, 253)],
[(569, 182), (598, 252), (598, 261), (549, 242), (539, 196)],
[(438, 256), (535, 199), (545, 242), (572, 256), (548, 303), (508, 304), (484, 292), (438, 305)],
[(392, 307), (433, 298), (434, 310), (393, 321), (391, 309)],
[(399, 282), (434, 274), (434, 294), (401, 300), (399, 283)],
[(651, 167), (676, 171), (696, 175), (715, 187), (716, 199), (735, 211), (759, 220), (743, 248), (705, 282), (700, 248), (681, 239), (678, 244), (653, 228), (651, 169)],
[(717, 173), (762, 178), (760, 193), (772, 198), (766, 209), (755, 205), (754, 212), (725, 199), (726, 187), (717, 173)],
[(766, 179), (900, 178), (879, 214), (853, 200), (835, 231), (795, 209), (779, 224), (789, 239), (770, 264), (759, 279), (700, 290), (708, 285), (764, 218), (758, 213), (761, 210), (767, 213), (776, 196), (765, 189), (766, 180)],
[(576, 257), (638, 288), (680, 286), (682, 280), (681, 260), (698, 255), (700, 281), (691, 293), (630, 301), (626, 291), (596, 278), (578, 276), (567, 290), (560, 288), (575, 257)],
[(356, 337), (484, 300), (491, 309), (514, 307), (548, 307), (558, 291), (567, 293), (580, 278), (584, 287), (592, 287), (606, 294), (608, 306), (356, 347), (355, 337)],
[(362, 352), (377, 407), (390, 401), (441, 398), (433, 339), (362, 352)],
[(437, 339), (521, 327), (530, 396), (453, 405), (444, 399), (437, 339)],
[(524, 326), (555, 321), (564, 390), (534, 394), (525, 328)],
[(557, 320), (592, 315), (602, 387), (569, 391), (557, 321)],
[(595, 314), (682, 301), (681, 315), (665, 335), (660, 379), (605, 386), (595, 314)],
[(772, 314), (818, 348), (822, 364), (840, 368), (827, 380), (797, 371), (789, 387), (763, 379), (746, 428), (725, 426), (731, 395), (721, 376), (724, 355), (741, 341), (751, 332), (758, 319), (771, 313)],
[(865, 299), (858, 329), (821, 309), (814, 292), (817, 283), (845, 278), (864, 297)],
[(826, 383), (797, 374), (789, 390), (765, 382), (750, 428), (774, 436), (825, 384)],
[(688, 301), (774, 288), (808, 285), (816, 309), (854, 332), (847, 357), (841, 362), (825, 358), (819, 341), (768, 306), (755, 315), (746, 329), (721, 347), (715, 376), (725, 397), (720, 428), (769, 438), (745, 462), (709, 489), (694, 433), (663, 400), (669, 334), (687, 315), (688, 301)],
[(380, 411), (395, 406), (441, 403), (456, 411), (476, 439), (484, 442), (505, 466), (461, 477), (454, 465), (402, 431), (383, 425), (379, 411)],
[(462, 409), (531, 401), (540, 456), (511, 465), (486, 438), (477, 435), (461, 410)],
[(536, 400), (565, 396), (573, 450), (563, 450), (544, 456), (536, 400)],
[(570, 396), (601, 393), (613, 462), (578, 452), (569, 397)],
[(606, 391), (659, 384), (650, 469), (616, 461), (606, 391)],
[(662, 407), (689, 436), (704, 490), (667, 474), (653, 471), (662, 407)],
[(356, 354), (378, 424), (366, 417), (347, 434), (320, 407), (330, 385), (333, 361), (354, 356)],
[(349, 438), (364, 421), (408, 440), (451, 468), (457, 478), (456, 501), (422, 474), (394, 470), (374, 471), (362, 459), (350, 438)],
[(608, 593), (571, 596), (549, 592), (546, 578), (519, 588), (508, 576), (522, 573), (526, 562), (612, 534), (609, 591)],
[(556, 462), (570, 456), (614, 470), (613, 488), (654, 482), (650, 496), (612, 507), (611, 527), (533, 553), (529, 521), (541, 486), (542, 480), (558, 479)],
[(505, 483), (521, 487), (536, 481), (537, 485), (525, 518), (530, 555), (505, 564)],
[(616, 509), (657, 493), (659, 476), (702, 493), (709, 493), (741, 468), (742, 474), (721, 495), (615, 527)],
[(615, 533), (682, 513), (688, 524), (660, 550), (615, 553)],
[(635, 558), (665, 553), (679, 563), (663, 591), (611, 593), (613, 569), (621, 571)],
[(320, 317), (347, 321), (352, 348), (284, 366), (273, 359), (275, 339), (292, 349), (309, 351)],
[(284, 372), (329, 361), (325, 383), (315, 403), (289, 400), (288, 386)],
[(1, 378), (40, 410), (1, 428)],
[(2, 434), (42, 415), (67, 421), (108, 422), (1, 475)],
[(124, 423), (135, 430), (135, 442), (88, 477), (67, 482), (49, 503), (57, 531), (55, 544), (38, 561), (1, 585), (1, 482)],
[(137, 448), (154, 457), (167, 534), (76, 509), (63, 523), (55, 505), (71, 489), (88, 484)],
[(63, 527), (77, 512), (123, 525), (112, 544), (138, 542), (159, 555), (160, 565), (132, 573), (64, 529)],
[(126, 526), (168, 538), (166, 553), (138, 537), (118, 539)],
[(168, 481), (199, 473), (247, 500), (300, 532), (259, 536), (250, 520), (209, 501), (214, 494), (201, 485), (194, 491)],
[(65, 535), (131, 578), (162, 579), (161, 592), (188, 594), (190, 633), (93, 615), (78, 654), (94, 714), (92, 721), (47, 744), (48, 693), (45, 668), (54, 635), (53, 611), (49, 562), (61, 548)],
[(95, 618), (196, 638), (195, 646), (97, 714), (81, 653)],
[(144, 573), (163, 568), (222, 575), (233, 603), (241, 610), (199, 642), (200, 635), (194, 633), (191, 591), (166, 588), (165, 571)],
[(168, 556), (168, 562), (224, 571), (257, 598), (311, 547), (307, 537), (193, 546)],
[(166, 488), (245, 521), (254, 536), (191, 540), (170, 549), (169, 526)],
[(304, 460), (369, 475), (358, 503), (329, 490), (329, 496), (355, 513), (324, 549), (306, 529), (284, 512)],
[(1, 594), (43, 564), (49, 611), (47, 646), (42, 684), (42, 729), (32, 732), (35, 748), (14, 753), (2, 710)],
[(2, 763), (34, 755), (37, 849), (34, 857), (1, 843)],
[(32, 860), (23, 900), (1, 897), (2, 848)],
[(2, 899), (22, 905), (67, 901), (105, 914), (114, 929), (99, 953), (71, 958), (55, 968), (24, 964), (26, 989), (26, 997), (1, 996)],
[(41, 756), (98, 724), (149, 724), (147, 740), (134, 765), (129, 776), (107, 801), (89, 806), (88, 816), (77, 815), (72, 806), (39, 795)],
[(41, 799), (68, 808), (83, 832), (81, 856), (77, 866), (91, 874), (87, 903), (63, 896), (27, 899), (37, 857), (40, 847)],
[(81, 819), (124, 819), (135, 833), (170, 828), (174, 844), (170, 850), (85, 841), (86, 829)],
[(86, 846), (169, 854), (169, 866), (163, 880), (93, 871), (81, 864)],
[(94, 877), (150, 882), (220, 884), (256, 895), (260, 910), (243, 951), (197, 951), (185, 954), (164, 943), (150, 946), (142, 959), (110, 972), (62, 979), (43, 982), (29, 995), (29, 968), (58, 971), (72, 961), (101, 955), (117, 929), (111, 913)],
[(115, 976), (124, 996), (190, 977), (185, 960), (173, 958), (169, 953), (154, 955), (137, 967), (133, 967)],
[(198, 956), (234, 955), (233, 975), (228, 987), (205, 983), (197, 984)],
[(34, 997), (108, 998), (107, 979), (78, 981), (45, 986)],
[(169, 688), (168, 712), (165, 734), (204, 728), (211, 710), (262, 715), (267, 698), (245, 694), (244, 673), (253, 665), (239, 659), (239, 649), (261, 647), (255, 621), (246, 615), (215, 638), (218, 653), (197, 657), (187, 681)],
[(194, 654), (184, 676), (167, 674)],
[(99, 720), (164, 676), (179, 678), (165, 685), (162, 737), (151, 739), (153, 718)],
[(94, 808), (91, 814), (127, 814), (135, 829), (170, 823), (177, 840), (177, 845), (172, 852), (172, 866), (167, 877), (218, 879), (255, 890), (265, 890), (258, 844), (168, 818), (177, 796), (188, 795), (200, 768), (186, 771), (191, 738), (174, 744), (174, 736), (150, 743), (132, 775), (111, 802)],
[(173, 815), (178, 799), (192, 798), (206, 763), (191, 763), (196, 733), (199, 733), (211, 732), (210, 753), (219, 775), (269, 803), (267, 816), (258, 838)],
[(251, 611), (260, 605), (316, 622), (316, 631), (294, 628), (274, 643), (273, 651), (263, 648), (259, 617)],
[(341, 626), (325, 645), (330, 664), (344, 673), (351, 645), (352, 633)],
[(291, 772), (274, 793), (249, 778), (262, 750), (264, 735), (276, 744), (288, 770)],
[(360, 632), (373, 633), (373, 678), (344, 714), (321, 741), (295, 769), (282, 741), (267, 730), (272, 698), (320, 654), (326, 666), (343, 677), (347, 677), (357, 634)],
[(214, 736), (257, 742), (257, 751), (244, 778), (273, 796), (272, 800), (220, 771), (213, 754)],
[(249, 672), (282, 679), (268, 694), (247, 690)],
[(550, 461), (554, 473), (535, 475), (521, 481), (504, 478), (501, 479), (500, 564), (497, 566), (495, 556), (459, 536), (419, 509), (422, 506), (455, 516), (462, 484)],
[(370, 600), (458, 576), (479, 578), (488, 570), (489, 563), (459, 542), (418, 519), (401, 520), (393, 532), (403, 542), (391, 559), (391, 575), (365, 593)],
[(376, 606), (411, 596), (417, 619), (379, 613)],
[(414, 593), (454, 587), (461, 609), (488, 616), (485, 630), (420, 619)],
[(460, 589), (493, 587), (489, 612), (463, 606)],
[(498, 583), (516, 603), (523, 626), (508, 625), (509, 604), (493, 601)],
[(378, 615), (501, 635), (496, 646), (475, 643), (473, 651), (412, 641), (397, 646), (380, 643)],
[(410, 645), (409, 664), (465, 678), (470, 667), (525, 680), (525, 634), (506, 634), (502, 650), (478, 646), (474, 654)],
[(381, 653), (403, 655), (403, 676), (393, 680), (399, 692), (395, 693), (378, 674)],
[(523, 602), (533, 593), (555, 597), (585, 599), (662, 594), (688, 621), (678, 624), (627, 617), (548, 625), (541, 632), (530, 633)],
[(691, 623), (708, 638), (699, 653), (587, 663), (579, 646), (572, 631), (553, 632), (552, 628), (625, 621), (678, 628)],
[(533, 636), (569, 635), (587, 671)],
[(533, 640), (579, 675), (614, 682), (625, 697), (612, 718), (616, 722), (614, 727), (572, 722), (572, 703), (530, 695)],
[(591, 666), (591, 672), (615, 678), (628, 693), (653, 672), (671, 669), (692, 657)],
[(449, 732), (524, 737), (528, 776), (451, 756)],
[(528, 737), (571, 737), (624, 765), (617, 781), (620, 787), (590, 799), (568, 820), (532, 842), (517, 852), (489, 843), (488, 833), (474, 809), (465, 778), (453, 760), (531, 780)],
[(378, 682), (392, 702), (353, 772), (328, 743), (374, 688)],
[(308, 889), (316, 892), (380, 914), (394, 914), (445, 916), (445, 911), (453, 910), (476, 892), (477, 900), (476, 911), (472, 921), (447, 936), (446, 960), (440, 992), (442, 997), (240, 996), (241, 984), (252, 952), (267, 954), (276, 950)],
[(274, 891), (302, 886), (296, 901), (271, 901)],
[(271, 903), (292, 903), (281, 930), (262, 930), (268, 920)],
[(260, 934), (277, 934), (274, 946), (267, 949), (254, 947)],
[(277, 803), (295, 799), (301, 782), (351, 775), (324, 744), (282, 791)],
[(395, 705), (405, 712), (437, 728), (440, 733), (442, 755), (460, 783), (463, 802), (425, 801), (392, 806), (373, 800), (359, 789), (357, 773)],
[(276, 808), (297, 802), (303, 786), (352, 778), (355, 790), (369, 801), (390, 809), (423, 804), (465, 805), (482, 834), (483, 843), (422, 832), (397, 842), (361, 841), (360, 828), (265, 839)],
[(264, 846), (354, 837), (355, 847), (399, 848), (421, 838), (481, 849), (477, 884), (446, 905), (439, 911), (379, 910), (305, 881), (272, 886)],
[(482, 907), (493, 951), (492, 973), (492, 997), (451, 997), (446, 992), (450, 961), (451, 942), (478, 923)],
[(489, 848), (518, 856), (560, 830), (567, 860), (589, 861), (618, 863), (643, 856), (643, 875), (553, 892), (488, 888), (485, 880)],
[(563, 827), (577, 819), (585, 830), (591, 855), (568, 855)],
[(499, 990), (520, 984), (529, 996), (550, 995), (562, 980), (592, 979), (597, 997), (669, 994), (663, 966), (642, 954), (564, 945), (566, 932), (548, 931), (547, 940), (518, 943), (510, 937), (502, 939), (493, 922), (498, 951)],
[(486, 895), (540, 899), (534, 935), (518, 937), (510, 932), (503, 933)],
[(543, 898), (548, 899), (544, 935), (537, 937)],
[(552, 898), (568, 899), (566, 928), (548, 926)],
[(572, 900), (650, 903), (687, 964), (666, 963), (642, 949), (630, 932), (570, 928)],
[(569, 931), (626, 935), (637, 949), (567, 941)],
[(667, 967), (688, 968), (707, 995), (673, 995)],
[(842, 376), (850, 388), (847, 414), (852, 424), (864, 428), (864, 430), (836, 443), (842, 479), (767, 472), (751, 478), (747, 476)],
[(746, 478), (785, 508), (806, 514), (804, 535), (817, 536), (825, 567), (860, 577), (851, 588), (853, 595), (805, 621), (798, 588), (754, 519), (712, 522)],
[(712, 527), (753, 523), (784, 574), (795, 591), (801, 623), (791, 629), (773, 610), (754, 615), (740, 639), (713, 638), (695, 619), (670, 591)],
[(701, 977), (713, 968), (736, 967), (797, 948), (791, 911), (756, 896), (709, 847), (641, 771), (628, 767), (621, 780), (625, 790), (592, 803), (581, 815), (589, 828), (596, 856), (618, 857), (644, 850), (646, 876), (634, 881), (639, 896), (653, 898)],
[(575, 892), (621, 884), (628, 897)],
[(703, 980), (708, 990), (832, 982), (857, 989), (863, 996), (910, 996), (909, 968), (886, 926), (836, 942), (803, 945), (801, 952), (735, 969), (716, 969)],
[(764, 279), (919, 257), (940, 221), (939, 179), (905, 178), (880, 218), (854, 204), (836, 234), (795, 213), (782, 223), (792, 240)],
[(851, 278), (911, 268), (913, 353), (854, 357), (871, 296)],
[(755, 480), (766, 475), (843, 483), (872, 474), (879, 516), (808, 525), (807, 509), (785, 503)],
[(851, 362), (912, 358), (918, 463), (874, 469), (845, 476), (839, 444), (869, 427), (854, 419), (850, 412), (852, 384), (844, 373)],
[(713, 642), (741, 643), (758, 756), (667, 772), (658, 781), (644, 765), (623, 757), (575, 733), (577, 725), (616, 729), (633, 694), (656, 674), (672, 673), (705, 654)],
[(449, 721), (507, 724), (512, 704), (514, 693), (484, 691), (485, 703), (473, 705), (470, 698), (454, 707)],
[(410, 668), (461, 682), (472, 671), (524, 682), (523, 693), (480, 686), (480, 699), (475, 699), (468, 691), (449, 705), (443, 720), (400, 700), (399, 682)],
[(517, 697), (524, 697), (522, 727), (510, 725)],
[(531, 699), (567, 706), (569, 732), (528, 730)],
[(804, 937), (836, 936), (886, 917), (858, 843), (859, 806), (848, 779), (845, 767), (808, 754), (761, 763), (670, 777), (660, 784), (760, 892), (794, 906)],
[(821, 531), (879, 522), (901, 657), (860, 668), (806, 747), (763, 755), (745, 641), (756, 620), (770, 613), (787, 634), (857, 596), (854, 587), (866, 575), (827, 562)],
[(912, 3), (993, 4), (994, 87), (974, 70), (941, 61), (926, 62), (926, 46)],
[(882, 70), (934, 66), (966, 72), (962, 98), (942, 136), (880, 81)],
[(969, 75), (994, 95), (996, 164), (931, 170), (944, 143), (965, 99)],
[(942, 178), (992, 175), (993, 247), (925, 255), (944, 222)],
[(925, 268), (992, 257), (994, 298), (942, 298)],
[(915, 268), (921, 266), (940, 301), (992, 302), (995, 470), (977, 470), (982, 449), (936, 441), (921, 460)],
[(921, 467), (922, 479), (936, 480), (941, 521), (958, 524), (949, 535), (960, 557), (983, 561), (993, 558), (993, 473), (971, 473), (977, 452), (938, 445)],
[(877, 474), (914, 467), (918, 481), (933, 483), (933, 510), (884, 516)],
[(885, 521), (934, 516), (936, 525), (949, 525), (942, 534), (956, 561), (977, 563), (994, 562), (995, 580), (972, 590), (945, 630), (968, 643), (907, 657)],
[(994, 584), (973, 594), (949, 628), (972, 642), (972, 647), (989, 658), (993, 658)],
[(811, 750), (865, 675), (965, 649), (982, 661), (959, 718), (954, 741), (934, 745), (916, 741), (898, 759), (882, 749), (870, 740), (849, 746), (850, 737), (830, 747), (838, 760)],
[(890, 914), (925, 906), (914, 866), (896, 849), (931, 823), (928, 805), (902, 800), (895, 794), (891, 792), (864, 802), (862, 841)],
[(895, 931), (945, 926), (967, 928), (961, 962), (944, 997), (913, 997), (913, 964)],
[(975, 932), (996, 933), (996, 994), (953, 995), (953, 985), (968, 962)],
[(837, 749), (844, 743), (844, 751), (868, 745), (896, 765), (916, 745), (932, 747), (954, 743), (987, 661), (995, 663), (994, 751), (978, 757), (972, 776), (960, 784), (970, 807), (932, 818), (927, 799), (894, 790), (872, 791), (857, 786), (849, 768), (843, 759)],
[(993, 755), (981, 762), (968, 784), (970, 791), (993, 825)],
[(904, 849), (932, 827), (933, 835), (925, 846), (922, 861), (918, 866)],
[(922, 873), (929, 906), (895, 917), (900, 925), (940, 918), (974, 925), (994, 926), (994, 833), (973, 807), (936, 822), (935, 834), (928, 846)],
[(366, 498), (374, 481), (409, 489), (415, 504), (366, 499)],
[(621, 95), (676, 72), (674, 61), (709, 44), (716, 52), (705, 54), (697, 80), (693, 110), (654, 102)],
[(382, 475), (418, 476), (452, 502), (452, 509), (419, 500), (410, 486)],
[(213, 713), (262, 718), (260, 725), (230, 722), (228, 732), (214, 730), (208, 726)],
[(232, 726), (262, 729), (258, 738), (233, 734)],
[(29, 358), (56, 345), (76, 346), (85, 341), (115, 381), (54, 364)]
]

coeficientArray = [0.4, 0.8, 0.6, 0.8, 0.8, 0.2, 0.2, 1.0, 0.4, 0.2,
                   0.4, 0.8, 0.6, 0.8, 0.8, 0.2, 0.2, 1.0, 0.4, 0.2,
                   0.4, 0.8, 0.6, 0.8, 0.8, 0.2, 0.2, 1.0, 0.4, 0.2,
                   0.4, 0.8, 0.6, 0.8, 0.8, 0.2, 0.2, 1.0, 0.4, 0.2,
                   0.4, 0.8, 0.6, 0.8, 0.8, 0.2, 0.2, 1.0, 0.4, 0.2,
                    0.4, 0.8, 0.6, 0.8, 0.8, 0.2, 0.2, 1.0, 0.4, 0.2,
                    0.4, 0.8, 0.6, 0.8, 0.8, 0.2, 0.2, 1.0, 0.4, 0.2,
                   0.4, 0.8, 0.6, 0.8, 0.8, 0.2, 0.2, 1.0, 0.4, 0.2,
                   0.4, 0.8, 0.6, 0.8, 0.8, 0.2, 0.2, 1.0, 0.4, 0.2,
                   0.4, 0.8, 0.6, 0.8, 0.8, 0.2, 0.2, 1.0, 0.4, 0.2,
                    0.4, 0.8, 0.6, 0.8, 0.8, 0.2, 0.2, 1.0, 0.4, 0.2,
                   0.4, 0.8, 0.6, 0.8, 0.8, 0.2, 0.2, 1.0, 0.4, 0.2,
                   0.4, 0.8, 0.6, 0.8, 0.8, 0.2, 0.2, 1.0, 0.4, 0.2,
                   0.4, 0.8, 0.6, 0.8, 0.8, 0.2, 0.2, 1.0, 0.4, 0.2,
                   0.4, 0.8, 0.6, 0.8, 0.8, 0.2, 0.2, 1.0, 0.4, 0.2,
                    0.4, 0.8, 0.6, 0.8, 0.8, 0.2, 0.2, 1.0, 0.4, 0.2,
                    0.4, 0.8, 0.6, 0.8, 0.8, 0.2, 0.2, 1.0, 0.4, 0.2,
                   0.4, 0.8, 0.6, 0.8, 0.8, 0.2, 0.2, 1.0, 0.4, 0.2,
                   0.4, 0.8, 0.6, 0.8, 0.8, 0.2, 0.2, 1.0, 0.4, 0.2,
                   0.4, 0.8, 0.6, 0.8, 0.8, 0.2, 0.2, 1.0, 0.4, 0.2,
                   0.6]


##########################################################################################################
#  ------ Pesticides for every field-------------

coeficientPesticidesArray=[0, 0, 0, 0, 0, 0, 0, -1, 0, 0,
                           0, 0, -1, -0.5, 0, 0, 0, 0,  0, 0,
                           0, 0, 0, 0, 0, 0, 0, -1, 0, 0,
                           0, 0, 0, -0.5, 0, 0, 0, 0, 0, 0,
                            0, 0, 0, 0, 0, 0, 0, 0, 0, 0,
                           0, 0, 0, -0.5, 0, 0, 0, 0,  0, 0,
                            0, 0, 0, 0, 0, 0, 0, 0, 0, 0,
                           0, 0, 0, -0.5, 0, 0, 0, 0,  0, -1,
                            0, 0, 0, 0, 0, 0, 0, 0, 0, 0,
                           0, 0, 0, -0.5, 0, 0, 0, 0,  0, 0,
                            0, 0, 0, 0, 0, 0, 0, -1, 0, 0,
                           0, 0, 0, -0.5, 0, 0, 0, 0,  0, 0,
                            0, 0, 0, 0, 0, 0, 0, 0, 0, 0,
                           0, 0, 0, -0.5, 0, 0, 0, 0,  0, 0,
                            0, 0, 0, 0, 0, 0, 0, 0, 0, 0,
                           0, 0, 0, -0.5, 0, 0, 0, 0,  0, 0,
                            0, 0, 0, 0, 0, 0, 0, -1, 0, 0,
                           0, 0, 0, -0.5, 0, 0, 0, 0,  0, 0,
                            0, 0, 0, 0, 0, 0, 0, -1, 0, 0,
                           0, 0, 0, -0.5, 0, 0, 0, 0,  0, 0,
                           -0.5]


##########################################################################################################
#  ------ ROADS --------------------------------------------------------------------------------------------------

roadsArray = [


[(70, 181), (32, 189), (0, 173)],
[(683, 295), (684, 319), (669, 337), (662, 383)],
[(592, 309), (614, 466)],
[(260, 843), (358, 833), (359, 848), (398, 844), (420, 836), (487, 848)],
[(74, 191), (141, 164), (196, 180)],
[(479, 891), (652, 901), (707, 993), (836, 986), (858, 994), (860, 1000)],
[(760, 760), (808, 750), (862, 671), (966, 646), (987, 661), (1000, 659)],
[(690, 505), (696, 522), (706, 530), (667, 587), (666, 594), (692, 622), (713, 641), (742, 641), (762, 761), (667, 776), (658, 786)],
[(663, 380), (661, 405), (690, 434), (708, 488), (704, 494)],

[(490, 571), (518, 602), (528, 635), (524, 734)],
[(458, 407), (478, 439), (490, 442), (510, 469), (566, 455), (652, 473), (676, 479), (706, 493), (709, 502)],
[(298, 113), (306, 178), (312, 185), (310, 196), (322, 195), (326, 212), (336, 217), (340, 279)],
[(523, 0), (428, 35), (412, 69), (408, 77), (399, 79), (378, 81), (314, 108), (305, 107), (298, 115), (246, 71)],
[(908, 0), (924, 47), (924, 66)],
[(357, 349), (376, 411), (392, 403), (442, 401), (454, 409), (514, 402), (568, 394), (604, 391), (662, 381), (673, 380), (696, 346), (730, 315), (754, 317), (766, 315), (773, 305), (788, 327), (810, 342), (829, 351), (847, 361)],
[(440, 729), (569, 736), (646, 771), (755, 892), (793, 908), (802, 942), (836, 939), (882, 923), (900, 928), (942, 922), (1000, 931)],
[(367, 604), (464, 580), (479, 580), (492, 571), (683, 509), (728, 496), (842, 368), (849, 358), (877, 269)],
[(376, 672), (374, 684), (278, 794), (262, 840), (269, 889), (265, 922), (252, 943), (245, 961), (234, 1000)],
[(317, 545), (212, 638), (99, 714), (94, 723), (47, 748), (38, 754), (0, 762)],
[(164, 411), (151, 435), (137, 447), (100, 473), (84, 479), (68, 487), (52, 500), (52, 509), (60, 528), (59, 541), (56, 550), (44, 560), (0, 591)],
[(716, 19), (702, 71), (701, 84), (702, 90), (682, 167)],
[(637, 0), (605, 18), (598, 21), (588, 34), (571, 37), (550, 55), (557, 101), (554, 116), (558, 126), (547, 135), (600, 255), (599, 265), (641, 288), (683, 284), (684, 299)],
[(644, 0), (726, 23), (766, 58), (801, 65), (811, 65), (837, 62), (851, 63), (875, 67), (938, 64), (975, 71), (1000, 95)],
[(272, 0), (263, 19), (264, 35), (246, 73), (220, 129), (204, 152), (202, 170), (195, 180), (176, 237), (183, 259), (174, 295)],

[(49, 0), (41, 115), (51, 149), (69, 181), (101, 235), (128, 257), (158, 279), (175, 293), (186, 309), (189, 323), (192, 351), (199, 368), (194, 381), (188, 389), (180, 396), (175, 407), (169, 411), (131, 418), (94, 419), (62, 417), (44, 409), (22, 387), (0, 375)],
[(1000, 171), (920, 173), (786, 177), (746, 173), (706, 168), (667, 165), (622, 166), (592, 169), (569, 177), (515, 209), (416, 263), (390, 272), (361, 277), (321, 279), (290, 275), (257, 278), (227, 281), (188, 325)],
[(171, 409), (170, 418), (198, 463), (209, 475), (231, 487), (304, 531), (367, 602), (374, 622), (376, 675), (400, 706), (421, 716), (436, 724), (443, 731), (446, 757), (462, 779), (466, 800), (484, 836), (486, 843), (480, 889), (494, 945), (495, 1000)],
[(0, 482), (108, 426), (132, 413), (158, 404), (188, 396), (234, 384), (276, 370), (330, 357), (386, 344), (470, 330), (602, 310), (750, 287), (927, 264), (1000, 251)]
]

# -0.5 - auto highway, -0.3 - railway , -0.1 - country road
coeficientRoads = [-0.1, -0.1, -0.1, -0.1, -0.1, -0.1,
-0.1, -0.1, -0.1, -0.1, -0.1, -0.1, -0.1, -0.1, -0.1, -0.1,
-0.1, -0.1, -0.1, -0.1, -0.1, -0.1, -0.1, -0.1,
-0.3, -0.3, -0.3, -0.5
                   ]
# coeficientRoads = [-0.1, -0.1, -0.1, -0.1, -0.1, -0.1, -0.1, -0.1, -0.3, -0.5]
bigRoadsArray = [
[(0, 482), (108, 426), (132, 413), (158, 404), (188, 396), (234, 384), (276, 370), (330, 357), (386, 344), (470, 330), (602, 310), (750, 287), (927, 264), (1000, 251)],
[(49, 0), (41, 115), (51, 149), (69, 181), (101, 235), (128, 257), (158, 279), (175, 293), (186, 309), (189, 323), (192, 351), (199, 368), (194, 381), (188, 389), (180, 396), (175, 407), (169, 411), (131, 418), (94, 419), (62, 417), (44, 409), (22, 387), (0, 375)],
[(1000, 171), (920, 173), (786, 177), (746, 173), (706, 168), (667, 165), (622, 166), (592, 169), (569, 177), (515, 209), (416, 263), (390, 272), (361, 277), (321, 279), (290, 275), (257, 278), (227, 281), (188, 325)],
[(171, 409), (170, 418), (198, 463), (209, 475), (231, 487), (304, 531), (367, 602), (374, 622), (376, 675), (400, 706), (421, 716), (436, 724), (443, 731), (446, 757), (462, 779), (466, 800), (484, 836), (486, 843), (480, 889), (494, 945), (495, 1000)]
]

coeficientBigRoads = [-0.5, -0.3, -0.3, -0.3]

#  --- additional polygons - all map --- need for polygons definition between roads
backArray = [(0,0), (0,1000), (1000,1000), (1000,0)]
backArrayPlus = [(1000,0),(0,0)]

roadsArrayAll = roadsArray + backArray + backArrayPlus

##########################################################################################################
#  -------- PARAMETERS ----------
n = 200               # - map's point amount
m = 200
step = 1000 // n

radius = 300              # -- view circle's radius

countOfTypes = 5        # -- count of field types -- needs for field coeficients random generation

delta = 2 / 5 * 0.35        #  2 kg honey need 5 kg nectar, bees give 35% nectar

minCountHives = 15          # min count of hives
maxCountHives = 70          # max count of hives
oneHiveKg = 90              # min kg need for hive itself
oneHiveHoneyKg = 60         # kg we want from one hive

coefMinOneHive = -(oneHiveKg / (np.pi * (radius ** 2)))  # coefficient of min kg need for hive itself
coefOneHiveHoney = -(oneHiveHoneyKg / (np.pi * (radius ** 2)))  # kg we want from one hive
coeficientH = coefMinOneHive + coefOneHiveHoney


# 100 m min destination from hive to road --- with the same width
roadWidth = 10

# --- for roads polygons
notOnePoligonBetweenRoadsCoef = 0.7            # coeficient if points are not in the same road polygon
        # if two points are in the same polygon between roads (if True coeficient = 1), if not then coefficient = 0.7
notOnePoligonBetweenBigRoadsCoef = -0.2      # coeficient if points are not in the same BIG road polygon


##########################################################################################################
# -------- RANDOM GENERATION -----------------------------------------------------------------------
# -------- random coefficients of pesticides genaration
startValue = 0
coef = 1

# coeficientArray = r.FieldCoefRandomGenerate(polygonArray, countOfTypes, startValue, coef)


# -------- random coefficients of pesticides genaration
countOfPesticidesLevels = 2

# coeficientPesticidesArray = r.pesticidesGeneration(countOfPesticidesLevels)


# --------  for the other apies owners -- fixed numbers
hCount = [35, 21]
xCoord = [410, 650]
yCoord = [230, 770]

ownerCount = 2
# ----- if need generate random coord for other owners
# hCount, xCoord, yCoord = r.paramGeneratorForOwner(ownerCount, minCountHives, maxCountHives, n)


##########################################################################################################
# ------ SHAPE OF VIEW  ------------------------------------------------------


# shape --- circle or other with "center" - x0,y0 ------- Y - IS the FIRST!!!!! in function Point
xShapeCenter = 0
yShapeCenter = 0

# --- if shape of view is a circle

# ---- polCir - list of coordinates - polygon of the shape for viewing with "center" in 0,0
polCir = Point(yShapeCenter, xShapeCenter).buffer(radius)

# --- if shape of view is not a circle
# --- elipse...
# polCir1 = Point(yShapeCenter, xShapeCenter).buffer(radius)
# polCir = affinity.scale(polCir1, xfact=2)


# ---- shape moving -- xStart, yStart - shape center coords,  pol - polygon coordinates, xNew, yNew - new coordinates of center
def polygonShape(xStart, yStart, pol, xNew, yNew):
    deltaX = xNew - xStart
    deltaY = yNew - yStart
    polNew = affinity.translate(pol, xoff=deltaX, yoff=deltaY)
    return polNew

def polygonShapeOval(xStart, yStart, pol, xNew, yNew, transformCoefX, transformCoefY):
    # polCir = Point(yShapeCenter, xShapeCenter).buffer(radiusOval)
    deltaX = xNew - xStart
    deltaY = yNew - yStart
    polNew = affinity.translate(polCir, xoff=deltaX, yoff=deltaY)
    polNewTransform = affinity.scale(polNew, xfact=transformCoefX, yfact=transformCoefY)
    return polNewTransform
